# Supplementary material for: Bioactivity of Novel Colchicine, Colchiceine, and 10-Methylthiocolchicine Complexes with Lithium, Sodium, and Potassium Chlorides: Experimental and Theoretical Studies
Source: Int J Mol Sci. 2026 Mar 25;27(7):2985. doi: 10.3390/ijms27072985 (PMC13072876; doi:10.3390/ijms27072985)
Supplement: Supplementary file 1 [file ijms-27-02985-s001.zip]

Archive with 1 entries (1 files):
- ijms-4052491-supplementary.pdf
